# Supplementary material for: Development of a Self-Care Scale for Compound Caregivers
Source: Healthcare (Basel). 2024 Dec 4;12(23):2438. doi: 10.3390/healthcare12232438 (PMC11640845; doi:10.3390/healthcare12232438)
Supplement: Supplementary file 1 [file healthcare-12-02438-s001.zip]

Archive with 2 entries (2 files):
- Supplementary Material S1 Japanese version of the SCSCC.pdf
- Supplementary Material S2 English version of the SCSCC.pdf
